# Supplementary material for: Signaling network of dendritic cells in response to pathogens: a community-input supported knowledgebase
Source: BMC Syst Biol. 2010 Oct 7;4:137. doi: 10.1186/1752-0509-4-137 (PMC2958907; doi:10.1186/1752-0509-4-137)
Supplement: Additional file 2 — FANMOD size 4 output. This output file, obtained using the FANMOD program, contains all overrepresented motifs of size 4. [file 1752-0509-4-137-S2.txt]

FANMOD 1.1 subgraph enumeration
-------------------------------

Network name: D:\german\mssm\bioPP\mfinder1.2\DCgraph.txt
Network type: Directed
Number of nodes: 202
Number of edges: 305
Number of single edges: 305
Number of mutual edges: 0

Algorithm: enumeration
Subgraph size: 4

Generated 1000 random networks
   with locally constant number of bidirectional edges,
   3 exchanges per edge and 3 tries per edge.

4367 subgraphs were enumerated in the original network.
4740863 subgraphs were enumerated in the random networks.
4745230 subgraphs were enumerated in all networks.

For the random networks: 977067 tries were made, 915522 were successful.
Randomization took 0.983 seconds.
Enumeration took 7.767 seconds.


Result overview:

   ID  Adj   Frequency     Mean-Freq  Standard-Dev    Z-Score  p-Value
            [Original]      [Random]      [Random]

  140 0000     20.655%       27.839%      0.011151    -6.4432        1
      0000
      1000
      1100

   74 0000     16.602%       17.333%      0.010801   -0.67675    0.734
      0000
      0100
      1010

  392 0000     16.441%       15.322%     0.0080404     1.3919     0.08
      0001
      1000
      1000

  536 0000     11.472%       9.4718%     0.0068493     2.9208    0.003
      0010
      0001
      1000

   28 0000     10.213%       9.1394%     0.0024726      4.342        0
      0000
      0001
      1100

   14 0000     7.6254%       7.3774%     0.0017812     1.3924    0.073
      0000
      0000
      1110

 2184 0000     6.1827%       5.7557%     0.0015629     2.7323    0.004
      1000
      1000
      1000

 2116 0000     5.9766%        5.796%     0.0017564     1.0284    0.152
      1000
      0100
      0100

  204 0000     1.9693%       0.1063%    0.00049833     37.385        0
      0000
      1100
      1100

 2182 0000    0.68697%     0.073709%    0.00040516     15.136        0
      1000
      1000
      0110

  142 0000    0.66407%      0.38027%     0.0016938     1.6756    0.056
      0000
      1000
      1110

 2124 0000    0.41218%      0.18273%     0.0010453     2.1951     0.03
      1000
      0100
      1100

 2188 0000    0.27479%      0.33452%     0.0015448   -0.38668    0.619
      1000
      1000
      1100

 2118 0000    0.25189%      0.11075%    0.00085041     1.6596    0.067
      1000
      0100
      0110

 2076 0000    0.20609%      0.15459%    0.00086337    0.59651    0.257
      1000
      0001
      1100

 2190 0000     0.1145%    0.0024692%   7.1504e-005     15.667        0
      1000
      1000
      1110

  652 0000     0.1145%      0.14935%    0.00058108   -0.59979    0.692
      0010
      1000
      1100

  202 0000   0.068697%      0.28131%     0.0014719    -1.4445    0.939
      0000
      1100
      1010

 2252 0000   0.045798%    0.0019757%   7.2513e-005     6.0434    0.004
      1000
      1100
      1100

  206 0000   0.022899%    0.0026334%   7.6909e-005      2.635    0.007
      0000
      1100
      1110
